# Supplementary material for: Effects of a 12-Week Suspension versus Traditional Resistance Training Program on Body Composition, Bioimpedance Vector Patterns, and Handgrip Strength in Older Men: A Randomized Controlled Trial
Source: Nutrients. 2021 Jun 30;13(7):2267. doi: 10.3390/nu13072267 (PMC8308438; doi:10.3390/nu13072267)
Supplement: Supplementary file 1 [file nutrients-13-02267-s001.zip]

Archive with 1 entries (1 files):
- nutrients-1273873-supplementary.pdf
